# Supplementary material for: Knockout of Nur77 Leads to Amino Acid, Lipid, and Glucose Metabolism Disorders in Zebrafish
Source: Front Endocrinol (Lausanne). 2022 Apr 25;13:864631. doi: 10.3389/fendo.2022.864631 (PMC9084189; doi:10.3389/fendo.2022.864631)
Supplement: Supplementary file 1 [file DataSheet_1.zip]

Archive with 9 entries (8 files):
- Supplemental materials 20220330/
- Supplemental materials 20220330/Supplemental Figure 1 and Figure 2.docx
- Supplemental materials 20220330/Supplemental Table. 1 Primers used for qRT-PCR.xlsx
- Supplemental materials 20220330/Supplemental Table. 2 DEGs in Nur77 mutant.xlsx
- Supplemental materials 20220330/Supplemental Table. 3 Amino acid metabolism genes.docx
- Supplemental materials 20220330/Supplemental Table. 4 Lipid metabolism genes.docx
- Supplemental materials 20220330/Supplemental Table. 5 Carbonhydrate metabolism genes.docx
- Supplemental materials 20220330/Supplemental video 1 GCaMPP6s-Control.avi
- Supplemental materials 20220330/Supplemental video 2 GCaMP6s-Nur77 mutant.avi
