# Supplementary material for: Knockout of Nur77 Leads to Amino Acid, Lipid, and Glucose Metabolism Disorders in Zebrafish
Source: Front Endocrinol (Lausanne). 2022 Apr 25;13:864631. doi: 10.3389/fendo.2022.864631 (PMC9084189; doi:10.3389/fendo.2022.864631)
Supplement: Supplementary file 1 [file DataSheet_1.zip › Supplemental materials 20220330/Supplemental Table. 1 Primers used for qRT-PCR.xlsx]

## Sheet: Sheet1
Name(Sense primer)	Nucleotide sequence (5’ to 3’)	Name(Anti-sense primer)	Nucleotide sequence (5’ to 3’)
nur77-F	AGCACCTCCGGGCAGCTGGA	nur77-R	CATGCAGACATGTGCTGGTATC
hadhaa-F	TGCTGACGAGGTCGGTATTG	hadhaa-R	AACCCTTTCCAGACTTGCGT
hmgcs1-F	GGCTTCAGTTCTTGCACAGC	hmgcs1-R	CGAAGCCCGAGCCATAAGAA
aox5-F	TGTCTTACCCCTGGACCCAA	aox5-R	CAAGAGTCACAGGTCGTGGT
ldha-F	TGCTCGTTTCCGCTACTTGA	ldha-R	TGTTCTCCAACGACCCAACC
ugt5a1-F	AGTTTGTGGAAAGCTCGGGA	ugt5a1-R	AGTTTGTGGAAAGCTCGGGA
cyp2p9-F	GTGTGTCTTGGGGAGCAGTT	cyp2p9-R	TATGGCTGGGGACAGTGAGT
cyp51-F	ACGTCATCAAGAAGCGCAGA	cyp51-R	CGCGATCTCATCGTCACTCA
sc5d-F	AGATTCCCACACCATTCGCC	sc5d-R	GGTAGATGTGGTACGGCAGG
lss-F	GAGACTGGCCACAGGAGAAC	lss-R	GTCAGAGCGTTGCAGGGATA
sqlea-F	TCAAGCTCGGTGGAGAATGC	sqlea-R	CGTGGTATTGTGAGCCAGGA
chia.4-F	ATTTCCACGGCTCATGGGAG	chia.4-R	CGTATGCTGCAAAGCCCATC
chia.5-F	TATTGGACACCTCCACACGC	chia.5-R	AGGTCCCACTGGCCTTATCT
pfkmb-F	TGGAACCCCTACACCGTTTG	pfkmb-R	CGTGTTGGCAAAGATACGGC
ugt5a5-F	CCTTCCCTCCCTGCAACATT	ugt5a5-R	TAAGCACGGTCACGTTGTGT
aldoaa-F	TGGTCTGTACGAGCGTTGTG	aldoaa-R	GTAGCGTGCGAGAACATTGG
pfygma-F	TGGCCTATCGACCTCTTCCA	pfygma-R	GTAAAGAGAGGCCACACGCT
gpib-F	GTGGACGGGAAAGACGTGAT	gpib-R	TCAGATCCACCAATGCCCAC
aglb-F	GTGTATGACAACGCCCTGGA	aglb-R	TTCTTGACCAGGAACACGCT
insa-F	GTAAGCACTAACCCAGGCACA	insa-R	GGGCAGATTTAGGAGGAAGG
insb-F	ATCCTGCTGCTGGCGTCTC	insb-R	GCATCTGCTGCCTCATAACC
β-actin-F	ACAGGGAAAAGATGACACAG	β-actin-R	AGAGTCCATCACGATACCAG
