# Supplementary material for: Knockout of Nur77 Leads to Amino Acid, Lipid, and Glucose Metabolism Disorders in Zebrafish
Source: Front Endocrinol (Lausanne). 2022 Apr 25;13:864631. doi: 10.3389/fendo.2022.864631 (PMC9084189; doi:10.3389/fendo.2022.864631)
Supplement: Supplementary file 1 [file DataSheet_1.zip › Supplemental materials 20220330/Supplemental Table. 2 DEGs in Nur77 mutant.xlsx]

## Sheet: up genes
Gene ID	WT FPKM	Nur77 FPKM	log2(Nur77/WT)	Qvalue(WT-vs-Nur77)	Pvalue(WT-vs-Nur77)	Other Gene ID
101883648	0	1.726	7.80921	1.45849e-24	9.22766e-26	mhc1uma
573060	0	1.363	7.02069	1.88622e-15	1.88334e-16	LOC573060
101884202	0	0.523	6.27258	6.81795e-10	1.05785e-10	LOC101884202
110440169	0	0.203	6.0731	8.75409e-09	1.53561e-09	LOC110440169
110440040	0	0.34	5.85792	9.989e-08	1.98511e-08	LOC110440040
559910	0	0.203	5.83703	1.23939e-07	2.50289e-08	LOC559910
100331359	0.016	0.676	5.44879	4.29877e-11	6.04434e-12	LOC100331359
110438955	0	0.48	5.39025	7.17994e-06	1.90653e-06	LOC110438955
795753	0	0.373	5.23696	2.26405e-05	6.59612e-06	ghsra
100149966	0	0.156	5.23316	2.32573e-05	6.79264e-06	LOC100149966
101883368	0.006	0.233	5.17886	3.81038e-08	7.21397e-09	LOC101883368
100538196	0	0.3	5.05942	7.47065e-05	2.42515e-05	LOC100538196
103910847	0	0.203	5.03692	8.61487e-05	2.83261e-05	LOC103910847
664700	0	0.243	4.93108	0.000163498	5.72025e-05	zp2.1
796419	0.056	1.323	4.84701	1.71886e-20	1.31274e-21	mhc1ula
101885044	0	0.176	4.8138	0.000315346	0.000118442	LOC101885044
568708	0	0.123	4.80358	0.000332967	0.00012589	pimr175
100006401	0	0.2	4.79329	0.000351902	0.000133813	LOC100006401
101884898	0	0.136	4.70383	0.00055996	0.000223912	LOC101884898
573077	0	0.2	4.6928	0.000592407	0.000238125	si:dkey-27d5.5
110439946	0	0.17	4.65919	0.000697694	0.000286504	LOC110439946
100002202	0	0.253	4.65238	0.000720784	0.000297319	LOC100002202
110439056	0.046	0.9	4.28967	1.38292e-16	1.29631e-17	LOC110439056
108179099	0.006	0.14	4.04287	3.84813e-05	1.17588e-05	LOC108179099
558677	0.013	0.236	3.98903	0.000251683	9.21833e-05	zp3a.2
103909957	0.093	1.426	3.93338	1.64509e-12	2.04991e-13	LOC103909957
108190947	0.03	0.433	3.86439	0.000255739	9.39363e-05	LOC108190947
103909976	0.026	0.383	3.86207	0.000200389	7.14144e-05	LOC103909976
100003636	0.01	0.16	3.82212	2.70246e-08	5.02082e-09	si:dkey-208k4.3
110438815	0.376	5.163	3.80042	4.13477e-45	1.37948e-46	LOC110438815
792939	0.006	0.086	3.58507	0.000834685	0.000350945	LOC792939
110437756	0.183	2.16	3.55382	8.06412e-28	4.50564e-29	LOC110437756
110438202	0.06	0.626	3.41331	3.14885e-16	2.99975e-17	LOC110438202
100005640	0.046	0.456	3.31758	2.50914e-10	3.73982e-11	LOC100005640
108183685	0.03	0.29	3.24431	2.06173e-09	3.35306e-10	LOC108183685
103911776	0.016	0.16	3.18495	0.000160725	5.61341e-05	LOC103911776
564793	0.046	0.393	3.12406	2.4755e-06	6.10766e-07	pimr136
101882374	0.023	0.2	3.04109	2.59637e-05	7.63736e-06	LOC101882374
103909841	0.036	0.313	3.00085	2.3652e-12	3.00428e-13	LOC103909841
108191642	0.05	0.386	2.98903	5.67418e-05	1.79636e-05	LOC108191642
110440083	0.056	0.393	2.79957	0.000780605	0.00032576	LOC110440083
100034481	0.03	0.21	2.78191	0.000170981	6.00269e-05	pimr82
110438582	0.09	0.57	2.67341	6.20414e-06	1.63346e-06	LOC110438582
100329836	0.056	0.356	2.62963	0.000164759	5.76572e-05	LOC100329836
101885155	0.02	0.116	2.60603	1.83423e-06	4.42815e-07	LOC101885155
100536045	0.05	0.303	2.56163	1.8072e-06	4.35709e-07	LOC100536045
101882062	0.103	0.586	2.52941	2.15857e-18	1.83771e-19	LOC101882062
100537487	0.473	2.636	2.47446	7.34021e-16	7.20508e-17	si:dkey-243k1.3
100151285	0.023	0.12	2.40452	0.000776626	0.000323599	LOC100151285
797618	2.803	14.85	2.3633	8.39015e-140	9.30815e-142	si:ch211-261n11.8
100150220	0.08	0.406	2.35512	2.52289e-07	5.34231e-08	si:ch73-42k18.1
110437783	0.076	0.37	2.2924	1.51798e-06	3.61832e-07	LOC110437783
101886834	0.066	0.306	2.21171	5.84363e-05	1.85752e-05	LOC101886834
108183944	0.09	0.336	2.19406	0.000337356	0.000127685	si:ch211-198g14.4
100331115	0.27	1.216	2.1831	1.81908e-08	3.30064e-09	LOC100331115
101882772	0.093	0.43	2.17744	9.99997e-06	2.71725e-06	LOC101882772
100007494	0.44	1.97	2.16012	9.7699e-18	8.59255e-19	pimr66
792757	0.23	1.04	2.15263	1.82173e-11	2.48678e-12	znfl1g
571152	0.046	0.21	2.1275	0.000226547	8.1866e-05	si:dkey-258f14.3
337333	0.22	1.006	2.12682	5.14416e-12	6.69125e-13	chia.4
101886578	0.11	0.456	2.07307	1.17959e-06	2.77093e-07	LOC101886578
108181672	0.156	0.646	2.05402	5.40431e-07	1.20738e-07	LOC108181672
100535903	4.626	19.21	2.05232	1.72724e-100	2.51331e-102	si:ch211-261n11.7
100170800	0.356	1.47	2.04348	1.08192e-06	2.5302e-07	zgc:195170
100007754	0.056	0.233	2.03016	8.77276e-08	1.7293e-08	LOC100007754
110438781	0.09	0.38	2.02937	1.43308e-06	3.40558e-07	LOC110438781
110438803	0.206	0.846	2.02271	0.000542839	0.000216411	LOC110438803
799853	0.126	0.5	2.00733	2.3536e-05	6.89219e-06	si:dkeyp-30e7.2
799802	0.72	2.81	1.96142	4.76909e-16	4.59311e-17	si:ch211-214b16.2
100005907	0.4	1.543	1.94137	4.63514e-15	4.73985e-16	LOC100005907
110437864	0.096	0.363	1.90448	1.3274e-06	3.13736e-07	LOC110437864
554055	0.486	1.81	1.90244	2.79666e-33	1.30851e-34	pcdh2g7
100005028	0.063	0.24	1.88579	0.000687061	0.000281696	olfcj1
100537530	0.13	0.466	1.85233	4.06612e-05	1.24903e-05	LOC100537530
101883451	0.13	0.473	1.84607	3.68739e-16	3.52762e-17	LOC101883451
101884177	0.08	0.293	1.83585	0.000953353	0.000407047	LOC101884177
110439423	0.073	0.266	1.81724	8.52225e-13	1.03591e-13	LOC110439423
101884732	0.183	0.633	1.79123	4.8595e-07	1.07902e-07	si:cabz01032474.1
100007819	0.37	1.263	1.7763	2.62116e-10	3.91731e-11	slc22a13a
791773	13.086	43.88	1.74913	0	0	gpr39
101886896	0.206	0.683	1.74541	5.08788e-21	3.76305e-22	LOC101886896
110438973	0.566	1.896	1.73854	1.0637e-14	1.11558e-15	LOC110438973
100329858	0.116	0.393	1.72494	2.34059e-06	5.74845e-07	si:dkey-58i8.5
568428	0.5	1.62	1.69685	4.78443e-05	1.48841e-05	si:ch211-107e6.5
794946	1.006	3.25	1.69639	4.43852e-18	3.83228e-19	si:dkey-18p12.4
108183529	1.763	5.703	1.696	1.14676e-135	1.29067e-137	LOC108183529
100536795	2.35	7.6	1.69519	3.80974e-63	9.00446e-65	wu:fb14d09
793774	0.13	0.483	1.68947	0.000312959	0.000117419	tmem232
445052	1.01	3.203	1.66851	2.31217e-17	2.0893e-18	cpa2
559917	0.91	2.87	1.65981	7.70533e-30	3.98926e-31	msh4
108183902	0.716	2.226	1.63331	2.52424e-06	6.24049e-07	LOC108183902
560061	0.18	0.553	1.63314	2.2832e-09	3.72928e-10	pimr138
108179017	0.273	0.836	1.61269	1.01996e-07	2.02943e-08	LOC108179017
550540	0.503	1.62	1.59848	7.3403e-10	1.14362e-10	henmt1
100000683	0.346	1.036	1.59001	3.39729e-13	4.01208e-14	si:ch211-131e11.19
567336	0.286	0.856	1.58075	8.47366e-17	7.84082e-18	iqch
360148	0.18	0.516	1.57399	1.18913e-05	3.27612e-06	mxg
108183848	0.373	1.103	1.56941	2.99297e-09	4.94697e-10	LOC108183848
101886803	0.136	0.396	1.55517	5.37466e-05	1.69376e-05	LOC101886803
100332572	0.9	2.65	1.55463	1.17898e-11	1.58095e-12	si:ch73-29c22.1
110438096	0.31	0.916	1.55463	1.17898e-11	1.58095e-12	LOC110438096
553279	0.19	0.566	1.54362	0.000207862	7.43451e-05	st3gal1
557935	1.903	5.57	1.54318	9.39126e-79	1.76667e-80	zmp:0000001082
103910397	0.1	0.326	1.5422	2.56028e-05	7.52503e-06	LOC103910397
550381	0.336	0.976	1.53925	0.000454881	0.000177506	mal
100331068	0.12	0.343	1.52469	0.000379005	0.000145124	LOC100331068
100141494	0.203	0.57	1.47163	0.000866641	0.000366079	znf1147
103910966	0.143	0.396	1.44986	1.00324e-09	1.58644e-10	LOC103910966
796866	1.49	2.83	1.43666	6.94646e-08	1.35143e-08	LOC796866
641479	2.596	6.993	1.43285	8.97594e-37	3.70901e-38	ugt5a1
795145	1.633	4.396	1.43217	7.23304e-23	4.88444e-24	si:dkey-30j10.5
100034488	0.19	0.49	1.41791	1.57033e-05	4.42355e-06	pimr80
796596	1.08	2.883	1.4121	3.81504e-40	1.43229e-41	si:dkey-210i3.1
110440168	3.973	10	1.4022	1.54802e-65	3.47213e-67	LOC110440168
108181097	0.386	1.02	1.40086	4.09357e-09	6.87143e-10	LOC108181097
100538208	0.636	1.68	1.3966	3.91309e-08	7.42728e-09	LOC100538208
110439320	6.923	18.176	1.39503	1.396e-44	4.73601e-46	LOC110439320
445818	2.023	5.24	1.37539	3.49863e-29	1.86758e-30	cthl
110439605	0.36	0.933	1.36776	3.14854e-07	6.78105e-08	LOC110439605
101882617	0.116	0.293	1.36248	5.33357e-07	1.18986e-07	LOC101882617
108179762	1.166	2.99	1.35922	1.94684e-23	1.28808e-24	LOC108179762
100535543	5.666	14.44	1.3495	1.05795e-184	9.27055e-187	LOC100535543
110437717	0.626	1.586	1.34501	5.83977e-08	1.12673e-08	LOC110437717
100330188	0.303	0.756	1.32004	5.78652e-06	1.51246e-06	LOC100330188
100534940	2.356	5.88	1.31996	7.05506e-53	2.01914e-54	si:dkey-11n14.1
555422	0.23	0.576	1.3171	1.16729e-05	3.21313e-06	LOC555422
100332501	0.316	0.796	1.31704	3.31112e-08	6.21817e-09	LOC100332501
101882576	0.143	0.36	1.3118	7.06023e-05	2.27887e-05	lrrc53
101882496	6.366	15.696	1.30517	2.48093e-73	5.00613e-75	LOC101882496
110440055	0.61	1.503	1.30361	6.73072e-06	1.78075e-06	LOC110440055
324574	3.553	8.736	1.30044	1.38616e-22	9.49439e-24	wu:fc33b09
494093	1.706	4.223	1.29872	4.14098e-30	2.11726e-31	spice1
373086	0.363	0.896	1.2972	0.000287383	0.000106807	znfl1
393592	5.293	13.01	1.28741	4.82992e-81	8.73649e-83	cyp2p9
564402	0.256	0.62	1.28337	4.44164e-05	1.37366e-05	si:dkey-151g22.1
100537676	0.286	0.696	1.27282	0.000474388	0.000185995	vtcn1
100034375	0.233	0.56	1.27201	0.000220715	7.94744e-05	si:dkey-27n6.1
103910011	0.08	0.186	1.2644	0.000558668	0.000223351	LOC103910011
100333391	2.123	5.08	1.25732	7.11834e-33	3.37061e-34	LOC100333391
100334847	0.153	0.363	1.25428	6.43427e-05	2.06441e-05	si:ch211-236p5.3
101885868	0.17	0.403	1.25391	2.43864e-08	4.4895e-09	LOC101885868
108180016	0.193	0.453	1.23684	0.00048229	0.000189597	LOC108180016
108182767	0.376	0.876	1.23512	1.32388e-05	3.67928e-06	LOC108182767
108183316	0.366	0.856	1.23503	7.7364e-07	1.76653e-07	LOC108183316
100150056	0.61	1.44	1.23004	3.5763e-10	5.39797e-11	mcmdc2
101885672	0.863	2.02	1.22908	6.6379e-08	1.2882e-08	LOC101885672
101884513	0.616	1.446	1.22872	0.00029079	0.00010826	LOC101884513
100537502	0.876	2.046	1.22614	9.35979e-07	2.1618e-07	LOC100537502
799170	0.626	1.45	1.2086	4.7584e-05	1.47966e-05	si:dkey-250k15.10
101885283	1.893	4.363	1.20678	2.43249e-22	1.68176e-23	LOC101885283
103908709	0.22	0.483	1.20475	0.000474023	0.000185776	LOC103908709
100151009	4.176	9.59	1.20375	3.23335e-53	9.22774e-55	mep1b
108179089	1.273	2.91	1.19604	1.78038e-10	2.63071e-11	LOC108179089
641569	1.536	3.513	1.19548	4.00534e-11	5.60921e-12	zgc:123278
100330004	0.306	0.703	1.19371	6.72573e-07	1.51936e-07	ccdc171
103909690	0.193	0.44	1.18995	0.000128008	4.36642e-05	LOC103909690
562137	2.866	6.53	1.18969	1.7215e-29	9.06492e-31	slc38a9
108182318	1.03	2.35	1.18715	7.89374e-09	1.37581e-09	LOC108182318
393830	0.526	1.186	1.17346	0.000143909	4.97706e-05	tor1l3
110438986	1.263	2.863	1.17208	1.33978e-08	2.39757e-09	LOC110438986
553246	4.536	10.166	1.16858	3.7295e-36	1.57707e-37	ca4b
554128	1.046	2.34	1.16591	7.54471e-06	2.00885e-06	crygmxl1
796378	6.556	14.643	1.16346	5.0534e-87	8.45011e-89	si:dkey-286j15.1
560730	2.623	5.763	1.13848	4.70082e-07	1.04001e-07	si:ch211-238e22.2
110438084	0.46	1.003	1.12843	1.08982e-07	2.17981e-08	LOC110438084
100149199	0.34	0.74	1.1077	3.1008e-07	6.67074e-08	si:dkey-11o15.4
100334710	0.37	0.79	1.10034	0.000205214	7.32956e-05	btr23
565874	2.3	5.063	1.0996	9.48575e-31	4.71276e-32	znf692
799908	2.363	5.04	1.09595	1.83437e-17	1.65018e-18	slc22a21
799052	0.856	1.83	1.094	8.46547e-06	2.27375e-06	si:dkey-16n15.6
100003900	1.473	3.133	1.09291	1.0304e-12	1.26159e-13	chia.5
101883788	0.68	1.443	1.08853	1.80703e-08	3.27443e-09	LOC101883788
110438488	5.86	12.393	1.08358	1.34934e-32	6.44351e-34	LOC110438488
103909649	1.583	3.346	1.08059	7.40918e-06	1.96979e-06	LOC103909649
108183672	0.22	0.46	1.07368	0.000993195	0.000426214	LOC108183672
100270757	2.633	5.536	1.06903	1.0505e-10	1.52183e-11	scpp1
795685	5.64	11.77	1.06152	3.38403e-31	1.66495e-32	qpct
108183322	0.83	1.72	1.05685	1.042e-10	1.50868e-11	LOC108183322
100000545	0.383	0.786	1.05316	0.000113561	3.83255e-05	LOC100000545
103909961	1.416	2.91	1.0417	1.20719e-06	2.84353e-07	LOC103909961
799220	1.133	2.32	1.03436	2.09254e-08	3.83046e-09	si:dkey-56d12.4
564346	3.036	6.106	1.03366	2.59449e-64	6.00703e-66	si:ch211-214b16.3
554047	1.886	3.866	1.03249	2.69988e-28	1.48245e-29	pcdh2g1
799713	0.696	1.413	1.03101	1.45991e-05	4.08784e-06	zgc:173716
108004542	9.886	20.153	1.02838	1.81912e-37	7.38531e-39	rbp7a
58148	11.44	23.27	1.02732	8.67386e-112	1.14359e-113	slc34a2a
796627	0.493	1	1.02587	1.62127e-05	4.58397e-06	si:dkey-103k4.2
447896	6.883	13.863	1.01256	2.25261e-26	1.32741e-27	fuom
751676	0.74	1.483	1.0084	0.000799149	0.000334205	ppp1r35
101886332	1.48	2.863	1.00125	1.6776e-22	1.15041e-23	hephl1b

## Sheet: down genes
Gene ID	WT FPKM	Nur77 FPKM	log2(Nur77/WT)	Qvalue(WT-vs-Nur77)	Pvalue(WT-vs-Nur77)	Other Gene ID
103909970	3.9	0	-8.60768	1.42947e-38	5.67697e-40	LOC103909970
103912045	0.433	0	-7.9404	2.59852e-26	1.53334e-27	LOC103912045
110438753	1.4	0	-7.7851	4.8383e-24	3.11559e-25	LOC110438753
101883659	1.126	0	-7.71418	4.54981e-23	3.05052e-24	LOC101883659
101884388	1.086	0	-7.34421	1.40278e-18	1.18637e-19	inpp5a
100535423	16.94	0.11	-7.28476	5.05743e-138	5.65144e-140	LOC100535423
103909985	0.526	0	-7.19028	5.79979e-17	5.31069e-18	accl
563025	0.216	0.003	-7.08013	2.89174e-07	6.1838e-08	si:ch73-269m14.4
100537803	1.46	0	-6.90141	2.71019e-14	2.92829e-15	LOC100537803
323739	21.003	0.243	-6.41242	5.97317e-296	3.26534e-298	selenou1a
110437880	2.996	0.036	-6.35669	2.29124e-45	7.58896e-47	LOC110437880
558511	1.256	0	-6.29637	5.76607e-10	8.87231e-11	si:dkey-188i13.6
798270	0.59	0	-6.26986	8.24954e-10	1.29191e-10	zgc:173517
101883067	0.36	0	-6.17768	2.77218e-09	4.56867e-10	LOC101883067
101885504	0.36	0	-6.17768	2.77218e-09	4.56867e-10	LOC101885504
101882073	0.3	0	-6.16558	3.2355e-09	5.36606e-10	LOC101882073
101885443	0.266	0	-6.01996	1.87916e-08	3.41418e-09	LOC101885443
101883330	0.44	0	-5.97213	3.23325e-08	6.06413e-09	LOC101883330
110440013	0.22	0	-5.76372	2.89626e-07	6.19813e-08	LOC110440013
796074	7.416	0.143	-5.70766	2.82628e-107	3.88531e-109	jac9
108190752	0.246	0	-5.58628	1.52165e-06	3.62827e-07	LOC108190752
100034373	0.503	0	-5.49768	3.25914e-06	8.20092e-07	taar14a
110437853	0.37	0	-5.41492	6.41754e-06	1.6917e-06	LOC110437853
110438631	0.146	0	-5.37904	8.51987e-06	2.29041e-06	LOC110438631
110437843	0.303	0	-5.33866	1.16232e-05	3.19664e-06	LOC110437843
110439825	0.396	0.01	-5.26988	3.46892e-09	5.78387e-10	LOC110439825
103908683	0.08	0	-5.17929	3.6278e-05	1.10447e-05	LOC103908683
101884444	0.15	0	-5.15011	4.42889e-05	1.36865e-05	LOC101884444
100535907	0.42	0.013	-5.05907	1.52577e-12	1.89633e-13	LOC100535907
100006444	0.25	0	-5.01816	0.00010319	3.44852e-05	pimr141
780838	0.426	0.013	-5.00961	2.82517e-08	5.26696e-09	zgc:158417
110439492	0.186	0	-4.99465	0.000119199	4.03527e-05	LOC110439492
795922	0.846	0.03	-4.78508	2.33982e-12	2.96827e-13	jac6
558132	0.47	0.016	-4.76586	4.57598e-07	1.01128e-07	si:dkey-12e7.4
101882957	0.096	0	-4.72246	0.000535539	0.000213156	LOC101882957
100005175	0.2	0	-4.70362	0.000589906	0.000236835	LOC100005175
100330546	0.18	0.006	-4.69505	0.000220563	7.94021e-05	LOC100330546
30593	0.2	0	-4.67431	0.000680169	0.000278323	zp2.5
100538201	0.203	0	-4.63741	0.000810512	0.000339674	LOC100538201
101884123	0.073	0	-4.62686	0.000852241	0.000359286	si:ch73-236c18.2
100003901	0.09	0	-4.61504	0.000901636	0.000382429	si:ch211-236l14.1
100149015	2.273	0.093	-4.61303	1.32205e-69	2.79524e-71	LOC100149015
553299	8.45	0.4	-4.39154	2.39907e-231	1.6008e-233	zgc:162509
447805	1.173	0.06	-4.35615	2.10798e-27	1.19304e-28	ggact.2
798456	7.82	0.423	-4.2181	0	0	si:ch211-281l24.3
30762	1.04	0.056	-4.17527	1.44569e-08	2.59525e-09	mhc2dab
101885359	0.076	0.003	-4.02547	0.000228863	8.28132e-05	si:cabz01030277.1
101884840	0.16	0.01	-4.02466	5.51545e-05	1.74079e-05	LOC101884840
101883339	2.2	0.146	-3.93543	1.31527e-40	4.90622e-42	si:ch73-329n5.6
101882679	0.473	0.03	-3.91623	1.00304e-40	3.70928e-42	LOC101882679
103911487	0.283	0.02	-3.81832	0.000714989	0.000294526	LOC103911487
100006542	0.58	0.04	-3.80956	0.000245322	8.94987e-05	LOC100006542
108183934	0.8	0.11	-3.80789	3.90768e-34	1.76665e-35	LOC108183934
101882501	1.013	0.076	-3.76586	1.11098e-11	1.48351e-12	setd5
101886064	1.293	0.096	-3.75431	1.72363e-149	1.80137e-151	LOC101886064
100149641	0.266	0.02	-3.71141	4.05897e-06	1.03506e-06	LOC100149641
110439944	0.186	0.013	-3.6886	1.27042e-12	1.56671e-13	LOC110439944
795257	0.3	0.023	-3.64114	1.66131e-09	2.67648e-10	si:dkey-222h21.5
101886486	0.353	0.03	-3.59007	2.53499e-11	3.50932e-12	LOC101886486
100537787	0.526	0.056	-3.57168	3.13126e-12	4.01508e-13	ca12
101885645	0.22	0.02	-3.51644	0.000205871	7.35798e-05	LOC101885645
567487	0.226	0.02	-3.4954	0.000839149	0.000353159	pimr140
108179280	0.2	0.016	-3.44686	3.32787e-07	7.19135e-08	LOC108179280
103910757	0.08	0.006	-3.43683	4.74986e-06	1.22689e-06	LOC103910757
100536356	0.56	0.053	-3.39916	1.1535e-08	2.05032e-09	si:dkey-15j16.6
108179210	0.28	0.03	-3.36244	0.000275264	0.000102053	LOC108179210
100332583	0.35	0.036	-3.34078	6.49681e-14	7.239e-15	LOC100332583
103908890	0.31	0.033	-3.3344	1.1474e-09	1.82363e-10	LOC103908890
110439193	0.16	0.016	-3.31728	1.20679e-05	3.32768e-06	LOC110439193
101886920	0.496	0.05	-3.31491	7.06409e-07	1.60431e-07	LOC101886920
557131	0.4	0.043	-3.26496	9.36472e-08	1.85729e-08	si:ch211-285c6.3
796228	3.053	0.32	-3.25793	3.90768e-34	1.76865e-35	jac8
100141499	0.386	0.04	-3.24288	1.85398e-06	4.47883e-07	zgc:174698
335412	0.263	0.026	-3.24009	3.38906e-05	1.02661e-05	si:dkey-92k1.9
550375	0.446	0.046	-3.22042	1.78327e-07	3.68295e-08	fbxo16
100538242	0.413	0.046	-3.19048	0.000330363	0.000124666	LOC100538242
560034	0.766	0.083	-3.18089	1.06573e-05	2.90873e-06	si:dkey-216e24.3
562402	2.95	0.34	-3.1558	1.54208e-118	1.88437e-120	phka1b
100333746	0.26	0.03	-3.13281	8.27555e-06	2.21475e-06	LOC100333746
110438608	0.343	0.04	-3.11883	2.65091e-16	2.50834e-17	LOC110438608
100004603	6.263	0.723	-3.1132	7.00613e-156	6.8152e-158	si:ch73-14h1.2
110439405	2.06	0.24	-3.11251	4.28352e-36	1.81479e-37	LOC110439405
564660	3.693	0.43	-3.09562	7.02685e-39	2.75109e-40	LOC564660
100006238	2.763	0.306	-3.08924	1.13835e-53	3.21215e-55	aldh9a1a.2
110437750	0.276	0.033	-3.06371	1.36028e-05	3.78708e-06	LOC110437750
566185	0.94	0.09	-3.05288	2.53356e-13	2.95538e-14	caspbl
108192086	0.43	0.053	-3.03099	5.43928e-10	8.33886e-11	LOC108192086
100535104	0.633	0.076	-3.01626	1.41211e-13	1.61089e-14	LOC100535104
110440209	0.143	0.016	-3.01234	6.31562e-08	1.22515e-08	LOC110440209
565892	0.383	0.05	-3.01097	5.44266e-05	1.71694e-05	cx34.5
794890	1.043	0.136	-2.99282	6.67201e-14	7.43957e-15	si:dkey-42p14.3
101885685	0.266	0.033	-2.97667	0.000123588	4.20371e-05	LOC101885685
568656	5.65	0.736	-2.94942	1.08167e-26	6.32186e-28	LOC568656
110438785	0.87	0.113	-2.94203	1.15041e-20	8.70279e-22	LOC110438785
108182785	1.29	0.173	-2.92819	2.11794e-07	4.43884e-08	LOC108182785
103910803	0.376	0.05	-2.91032	0.000591978	0.000237879	LOC103910803
100009628	12.77	1.743	-2.87774	8.77248e-280	5.2893e-282	si:dkey-23c22.6
553655	64.17	8.813	-2.86189	0	0	pygma
110438794	0.796	0.113	-2.80605	1.39404e-06	3.30495e-07	LOC110438794
100535113	0.186	0.026	-2.78315	0.000868044	0.000366855	LOC100535113
321502	20.396	3.126	-2.76601	3.20495e-206	2.44771e-208	krt96
110439385	0.806	0.12	-2.74297	1.15378e-05	3.1713e-06	LOC110439385
405886	1.036	0.16	-2.73343	5.99117e-06	1.57353e-06	pth1a
101883188	0.126	0.026	-2.72466	0.000537438	0.000214085	LOC101883188
110437813	0.673	0.103	-2.69737	1.38603e-06	3.28372e-07	LOC110437813
108191636	0.113	0.016	-2.68982	1.8245e-06	4.40174e-07	LOC108191636
100538158	0.433	0.07	-2.66556	0.000806079	0.000337621	LOC100538158
103911119	0.323	0.05	-2.65642	2.66237e-05	7.85933e-06	LOC103911119
100004856	0.613	0.1	-2.64324	1.70634e-05	4.8492e-06	si:ch211-137i24.12
795668	1.883	0.31	-2.61999	2.52962e-51	7.38206e-53	si:dkey-121n8.4
393758	341.966	55.953	-2.61397	0	0	pde6h
108179098	0.436	0.073	-2.60624	3.99261e-13	4.72797e-14	si:dkey-121n8.7
100537110	1.866	0.31	-2.5925	1.5652e-26	9.19821e-28	si:dkey-42l23.7
101886086	0.403	0.066	-2.58652	1.24189e-18	1.0463e-19	LOC101886086
100536609	0.35	0.056	-2.55498	2.29859e-06	5.63606e-07	LOC100536609
101886700	0.613	0.106	-2.54929	9.9187e-31	4.93583e-32	LOC101886700
100535146	0.143	0.026	-2.54631	0.000708067	0.000291276	si:ch73-265h17.1
110439555	0.65	0.11	-2.53959	1.11443e-13	1.26324e-14	LOC110439555
100150095	1.893	0.33	-2.51877	3.89821e-39	1.51365e-40	LOC100150095
110438318	257.473	44.95	-2.51805	0	0	LOC110438318
103908633	0.453	0.08	-2.51238	8.95723e-09	1.57196e-09	LOC103908633
101882859	0.63	0.11	-2.50901	1.03474e-18	8.69287e-20	LOC101882859
110437852	0.09	0.013	-2.50794	0.000392524	0.000150985	LOC110437852
101887042	4.51	0.8	-2.49689	3.80303e-85	6.57328e-87	LOC101887042
100538333	1.45	0.256	-2.48388	2.12551e-12	2.67932e-13	LOC100538333
100148972	0.35	0.063	-2.47955	2.05187e-08	3.75272e-09	si:ch211-15j1.1
103910098	5.396	0.97	-2.47635	1.16448e-33	5.37353e-35	LOC103910098
100150233	0.403	0.103	-2.4704	0.000525272	0.000208479	lepa
337770	22.27	4.046	-2.46227	3.75192e-189	3.22739e-191	si:ch73-187m15.4
110439876	0.213	0.04	-2.43285	1.37439e-10	2.00982e-11	LOC110439876
564348	1.33	0.253	-2.41307	7.83176e-06	2.08843e-06	lepb
101886195	0.513	0.1	-2.39179	1.56744e-05	4.41414e-06	si:ch211-142b24.8
100538070	1.403	0.27	-2.37217	3.48918e-11	4.86673e-12	si:ch1073-110a20.2
100331400	0.296	0.06	-2.37172	3.43556e-08	6.4712e-09	LOC100331400
100536660	1.41	0.276	-2.3609	2.49628e-19	2.02087e-20	LOC100536660
393657	0.573	0.113	-2.3508	3.93252e-06	1.00123e-06	ppt2a.1
100536766	1.196	0.236	-2.33818	1.92823e-17	1.73926e-18	LOC100536766
103908614	0.296	0.063	-2.30634	8.80816e-07	2.02519e-07	LOC103908614
101886259	0.323	0.066	-2.30472	0.000530283	0.000210809	si:ch211-11n16.3
110440005	0.146	0.03	-2.28777	1.57845e-07	3.24218e-08	LOC110440005
799770	0.773	0.16	-2.28399	4.66004e-08	8.93122e-09	prss60.1
101885574	0.343	0.073	-2.2785	0.000146528	5.0747e-05	si:ch211-247l8.10
798286	0.25	0.053	-2.26575	1.31169e-06	3.09813e-07	LOC798286
101886083	0.713	0.2	-2.26437	3.55164e-05	1.07957e-05	LOC101886083
100126130	1.256	0.263	-2.25742	1.93765e-07	4.03293e-08	zgc:173443
768188	0.45	0.096	-2.25148	1.92015e-05	5.51857e-06	zgc:154125
100536900	0.593	0.13	-2.18836	5.85355e-05	1.86115e-05	LOC100536900
108180325	0.386	0.083	-2.17617	0.000149146	5.17256e-05	LOC108180325
368398	0.53	0.116	-2.16134	1.03991e-07	2.07414e-08	ogfrl2
110437965	0.206	0.046	-2.12943	0.000399791	0.000153951	LOC110437965
246095	57.896	13.26	-2.12481	0	0	gpib
100536422	0.15	0.033	-2.11844	0.000978981	0.000419485	LOC100536422
100537679	2.643	0.616	-2.10289	9.81402e-13	1.19845e-13	LOC100537679
558408	0.45	0.103	-2.0934	0.000582593	0.000233431	tnni1a
101886044	0.82	0.193	-2.09106	9.36997e-33	4.44431e-34	LOC101886044
556118	0.263	0.086	-2.08977	0.00025433	9.33429e-05	si:ch211-156l18.7
100150025	1	0.236	-2.0867	3.36966e-37	1.37615e-38	si:dkey-264b2.3
100538113	4.44	1.046	-2.08645	5.81881e-30	2.98917e-31	si:ch1073-110a20.1
565611	0.23	0.056	-2.05536	0.000141859	4.89247e-05	zgc:172090
100535208	1.28	0.31	-2.0542	2.37032e-14	2.55344e-15	LOC100535208
562318	0.473	0.116	-2.0365	5.06459e-07	1.12578e-07	tas1r3
100002541	2.416	0.593	-2.01764	1.14865e-08	2.04077e-09	zgc:172053
110437926	0.366	0.093	-2.00978	2.55226e-07	5.41065e-08	LOC110437926
110438578	0.266	0.066	-2.00253	1.33501e-09	2.13146e-10	LOC110438578
108179162	0.37	0.09	-1.99396	5.0653e-05	1.58772e-05	LOC108179162
108182721	0.46	0.116	-1.99209	0.000104665	3.502e-05	LOC108182721
101884145	0.243	0.063	-1.99014	4.32725e-06	1.10903e-06	LOC101884145
100333266	0.553	0.146	-1.98497	3.29592e-12	4.23682e-13	LOC100333266
100148489	0.183	0.046	-1.98113	0.000282945	0.000105112	si:ch211-15j1.5
768288	6.513	1.646	-1.98082	1.49349e-53	4.2263e-55	cyp2x9
100002392	0.896	0.226	-1.98059	8.34447e-06	2.23722e-06	LOC100002392
571124	0.62	0.156	-1.97949	4.31249e-08	8.22351e-09	LOC571124
554051	0.303	0.076	-1.97015	1.1994e-06	2.82325e-07	pcdh2g3
569427	4.863	1.243	-1.96521	1.78784e-36	7.50263e-38	si:ch211-173a9.7
568476	1.146	0.296	-1.96516	0.00034822	0.000132217	g0s2
795083	0.433	0.11	-1.95986	4.66988e-06	1.20473e-06	LOC795083
110438077	1.003	0.256	-1.9593	0.000194656	6.91524e-05	LOC110438077
101887157	0.263	0.07	-1.95897	0.000353407	0.000134527	LOC101887157
100535622	8.016	2.093	-1.9402	1.39808e-36	5.84452e-38	LOC100535622
101884753	0.39	0.103	-1.93687	5.46954e-07	1.22283e-07	LOC101884753
108004541	1.14	0.303	-1.91801	4.10438e-08	7.81017e-09	nmnat1-rbp7a
100331054	0.793	0.21	-1.9117	1.39803e-07	2.84798e-08	LOC100331054
108179100	0.536	0.143	-1.89633	7.61951e-08	1.49217e-08	LOC108179100
108180247	0.51	0.136	-1.89531	0.000457161	0.000178579	si:dkey-246e3.4
100073325	0.186	0.05	-1.87452	0.000898124	0.000380723	zgc:163136
561831	0.576	0.156	-1.86512	1.91355e-05	5.49498e-06	wnt6b
108191746	11.95	3.29	-1.85472	6.46206e-45	2.17151e-46	LOC108191746
619192	0.36	0.1	-1.85086	3.17079e-05	9.53099e-06	ftr24
103910031	33.226	9.226	-1.84601	2.37699e-113	3.03835e-115	LOC103910031
100004427	1.106	0.313	-1.81531	2.42303e-08	4.45881e-09	LOC100004427
101883749	0.87	0.256	-1.81395	1.60023e-10	2.35422e-11	si:dkey-207l24.2
110438360	0.626	0.183	-1.80747	3.09019e-19	2.51657e-20	LOC110438360
570456	0.766	0.216	-1.80615	2.54513e-06	6.29786e-07	rsad2
103910028	4.086	1.216	-1.76924	6.88504e-21	5.12545e-22	LOC103910028
555816	4.456	1.306	-1.76643	1.96518e-28	1.07114e-29	si:ch1073-126c3.2
393997	1.643	0.49	-1.75513	1.47606e-12	1.83099e-13	lipca
103912062	0.56	0.166	-1.75511	1.8683e-18	1.58458e-19	LOC103912062
110437703	6.406	1.893	-1.75374	4.3323e-52	1.25382e-53	LOC110437703
110438216	0.176	0.053	-1.7428	0.000143654	4.9613e-05	LOC110438216
100536676	0.44	0.133	-1.73868	0.000103124	3.44549e-05	LOC100536676
550489	4.396	1.333	-1.72571	5.32955e-16	5.15432e-17	ccs
108192080	0.54	0.163	-1.70798	7.29195e-07	1.65841e-07	LOC108192080
568436	3.98	1.1	-1.70479	9.43384e-27	5.49846e-28	si:busm1-71b9.3
795635	2.053	0.636	-1.68904	5.68278e-05	1.80045e-05	vhll
100001444	0.456	0.14	-1.67743	0.000127369	4.34153e-05	LOC100001444
110438997	0.27	0.086	-1.67728	1.69622e-08	3.05863e-09	LOC110438997
336351	0.706	0.223	-1.67125	2.78452e-06	6.93439e-07	prg4a
101886158	0.12	0.036	-1.66848	0.000219454	7.89146e-05	LOC101886158
569505	0.613	0.193	-1.66589	4.00231e-11	5.60176e-12	si:ch211-191a16.5
101886187	0.66	0.21	-1.66139	0.000298417	0.000111436	LOC101886187
101883836	0.876	0.273	-1.66139	3.2475e-25	2.01288e-26	LOC101883836
100002476	2.75	0.873	-1.66023	6.39577e-09	1.0993e-09	si:ch211-125e6.5
101886684	6.42	2.036	-1.65427	1.40089e-67	3.05203e-69	LOC101886684
334289	4.54	1.44	-1.654	1.1014e-53	3.0902e-55	clca1
110439322	0.476	0.15	-1.64287	6.47695e-06	1.70893e-06	LOC110439322
795400	1.906	0.61	-1.64132	9.23304e-19	7.70472e-20	lss
103911768	1.41	0.433	-1.64081	2.03774e-05	5.88437e-06	LOC103911768
565099	5.03	1.626	-1.62677	5.72698e-10	8.80756e-11	zgc:193725
100001846	1.686	0.546	-1.62576	2.49495e-07	5.27512e-08	LOC100001846
794786	1.6	0.52	-1.6231	9.67384e-09	1.70628e-09	ifit14
101883824	0.216	0.073	-1.61883	1.08925e-06	2.54822e-07	LOC101883824
569142	0.766	0.25	-1.61763	3.54959e-06	8.98599e-07	entpd2b
108179687	0.133	0.046	-1.60324	0.000116623	3.94432e-05	LOC108179687
110439550	0.113	0.036	-1.60314	0.00029079	0.000108249	LOC110439550
108183760	0.113	0.036	-1.60314	0.00029079	0.000108249	LOC108183760
100334961	3.586	1.12	-1.59905	1.0161e-21	7.25376e-23	si:dkey-91f15.8
327588	1.48	0.49	-1.59593	6.02175e-11	8.57346e-12	hpx
110438438	0.856	0.286	-1.59265	0.000229431	8.30926e-05	LOC110438438
110438671	0.53	0.166	-1.59075	1.01972e-08	1.8027e-09	LOC110438671
101882153	0.883	0.293	-1.58386	7.27821e-10	1.13278e-10	LOC101882153
100334439	4.39	1.466	-1.57855	2.15033e-57	5.70472e-59	LOC100334439
108183933	0.59	0.196	-1.57801	5.98842e-07	1.34413e-07	LOC108183933
403118	1.93	0.65	-1.5704	3.62388e-05	1.10269e-05	zgc:123068
777609	1.733	0.583	-1.56658	1.44276e-11	1.95322e-12	ggact.1
563325	2.676	0.933	-1.55169	3.25265e-18	2.78485e-19	si:dkey-92i17.2
100150225	1.146	0.386	-1.54385	4.02231e-09	6.74536e-10	si:dkey-23k10.3
100329377	0.756	0.256	-1.54146	3.38906e-05	1.02643e-05	si:dkey-237m9.1
797531	0.31	0.136	-1.54022	0.000681588	0.000279013	ftr88
101882022	0.396	0.133	-1.53453	1.4753e-07	3.02199e-08	zmp:0000001074
101883345	1.106	0.386	-1.53267	1.19483e-21	8.57773e-23	si:dkey-21p1.3
794692	6.113	2.096	-1.5313	3.52603e-19	2.87434e-20	si:ch211-251f6.6
557043	0.58	0.203	-1.52733	6.59242e-06	1.74099e-06	mb21d1
103911292	0.633	0.223	-1.50847	0.000216288	7.76371e-05	si:ch211-281p14.2
566121	2.763	0.976	-1.50545	1.29528e-32	6.17493e-34	si:ch211-114l13.1
100001880	23.303	8.196	-1.50127	0	0	si:dkey-202l22.6
100333474	0.653	0.23	-1.49639	6.85134e-05	2.20649e-05	LOC100333474
553352	13.473	4.773	-1.49378	5.05983e-204	3.98636e-206	aglb
792198	1.703	0.61	-1.49212	9.36664e-11	1.3524e-11	her4.3
108183517	0.223	0.08	-1.48991	2.06427e-06	5.01339e-07	LOC108183517
553782	2.253	0.803	-1.48605	1.97167e-10	2.92446e-11	zgc:110425
565381	0.266	0.096	-1.48243	0.000421271	0.000163019	si:dkey-23k10.2
568001	9.366	3.306	-1.47923	1.69999e-87	2.81532e-89	pfkmb
565319	0.826	0.296	-1.47564	1.14461e-05	3.14517e-06	ahrrb
572733	139.846	50.456	-1.46772	0	0	pgam2
100537262	0.52	0.19	-1.46551	0.00026832	9.91613e-05	LOC100537262
100149148	0.58	0.213	-1.45738	8.47758e-12	1.11908e-12	myha
110438311	0.163	0.06	-1.45706	8.90829e-05	2.9341e-05	LOC110438311
553408	10.756	4.013	-1.42601	1.11716e-28	6.0353e-30	smtlb
799528	4.82	1.793	-1.42102	1.13471e-31	5.50068e-33	sqlea
100034522	2.5	0.9	-1.4193	3.73886e-41	1.36161e-42	mthfd1l
101886784	0.446	0.166	-1.41087	5.78607e-10	8.90773e-11	LOC101886784
100535492	0.593	0.223	-1.40329	5.67315e-05	1.79558e-05	si:dkey-62k3.6
108183709	0.93	0.353	-1.40209	4.02961e-13	4.77826e-14	LOC108183709
799868	0.723	0.276	-1.3943	9.40064e-05	3.11062e-05	st6galnac1.2
108183338	0.816	0.31	-1.39225	3.74897e-05	1.14377e-05	LOC108183338
110438478	13.076	4.986	-1.39026	9.87463e-24	6.43808e-25	LOC110438478
103909480	0.503	0.193	-1.37719	4.74179e-05	1.47335e-05	LOC103909480
793824	1.03	0.4	-1.37209	1.06524e-07	2.12979e-08	LOC793824
101884770	0.12	0.05	-1.36763	0.000324923	0.000122431	LOC101884770
797761	1.61	0.626	-1.36732	1.96807e-05	5.67053e-06	si:dkey-23c22.9
792884	4.02	1.563	-1.36277	1.53368e-37	6.21414e-39	rxfp2a
796293	0.583	0.17	-1.35918	0.000479789	0.00018846	LOC796293
110439614	0.963	0.376	-1.35549	7.7982e-05	2.54277e-05	LOC110439614
101885700	0.29	0.113	-1.35101	0.000486905	0.000191646	LOC101885700
100329813	2.143	0.84	-1.35008	8.19573e-40	3.12306e-41	LOC100329813
101883715	0.146	0.056	-1.3445	0.000468362	0.000183331	LOC101883715
326706	43.023	16.946	-1.3421	1.70284e-103	2.42304e-105	lgals1l1
406252	10.786	4.266	-1.33995	1.1651e-45	3.80282e-47	dusp19b
407989	72.986	29.023	-1.32941	0	0	adssl1
100330007	2.746	1.096	-1.32895	1.27421e-26	7.4574e-28	LOC100330007
108183877	0.666	0.266	-1.32487	6.93793e-06	1.83725e-06	LOC108183877
554054	1.706	0.68	-1.31979	4.01326e-19	3.29411e-20	pcdh2g6
110437982	6.4	2.563	-1.31921	6.70011e-27	3.86742e-28	LOC110437982
793447	111.793	44.836	-1.3159	2.66052e-185	2.30996e-187	hbbe1.2
108190746	0.62	0.25	-1.3066	0.000513639	0.000203077	LOC108190746
108183674	1.283	0.516	-1.30613	7.77072e-09	1.35311e-09	LOC108183674
101886973	3.46	1.403	-1.3022	3.40925e-06	8.60879e-07	LOC101886973
405825	7.256	2.92	-1.30175	4.66111e-19	3.83711e-20	mfap4
108182776	0.436	0.176	-1.292	5.41242e-07	1.20963e-07	LOC108182776
100007972	1.303	0.533	-1.29129	9.586e-06	2.59706e-06	LOC100007972
101886147	0.576	0.236	-1.28996	0.000210247	7.52657e-05	LOC101886147
573653	211.113	74.973	-1.2847	0	0	hbbe1.3
64265	6.216	2.573	-1.27279	3.41296e-65	7.68253e-67	aox5
100007474	4.823	2.003	-1.26035	5.80442e-13	6.96213e-14	si:zfos-2330d3.3
100034658	10.076	4.196	-1.24602	1.92211e-50	5.64007e-52	si:dkey-91f15.1
100537548	2.256	0.953	-1.23681	6.66843e-16	6.52422e-17	si:dkeyp-97a10.1
794635	4.476	1.896	-1.23502	6.91603e-61	1.72915e-62	si:dkey-8k3.2
100332535	12.123	5.2	-1.21839	1.95071e-85	3.35599e-87	LOC100332535
100333752	0.73	0.313	-1.20891	6.59364e-05	2.11819e-05	LOC100333752
445094	161.776	68.526	-1.20686	0	0	pkmb
326903	2.086	0.916	-1.20023	8.57872e-07	1.96761e-07	si:dkey-77f5.3
503524	1.916	0.833	-1.19941	1.43872e-10	2.10736e-11	zgc:113142
336617	10.026	2.866	-1.19935	4.01195e-26	2.3964e-27	thy1
406650	12.226	5.346	-1.19391	4.98336e-85	8.65348e-87	timp2b
101884251	0.796	0.35	-1.19376	2.32269e-06	5.69889e-07	LOC101884251
103910256	0.39	0.173	-1.19171	1.46314e-07	2.99238e-08	LOC103910256
394060	27.473	12.043	-1.19037	1.91674e-206	1.44846e-208	hmgcs1
794783	4.216	1.82	-1.1845	7.61709e-30	3.93133e-31	zgc:162150
100536594	20.616	9.07	-1.17881	4.80424e-34	2.18603e-35	cxcl8b.1
30513	5.186	2.29	-1.17706	1.99631e-21	1.45081e-22	myod1
555334	5.103	2.256	-1.17391	1.36976e-15	1.36106e-16	itln3
100148522	10.636	4.713	-1.17317	3.47421e-45	1.15351e-46	si:ch211-217a12.1
447891	7.846	3.486	-1.169	2.74698e-22	1.91023e-23	sc5d
553808	1.386	0.613	-1.16851	0.000850253	0.000358367	ankrd45
101886224	1.42	0.633	-1.16717	2.91113e-91	4.65724e-93	LOC101886224
101884586	1.043	0.463	-1.16418	6.32465e-10	9.78265e-11	LOC101884586
110438588	0.776	0.34	-1.16405	0.000549226	0.00021909	LOC110438588
101884621	3.193	1.43	-1.163	1.1189e-07	2.24337e-08	LOC101884621
100003064	0.576	0.26	-1.16293	2.37803e-06	5.84998e-07	si:ch211-163b2.4
100034602	0.57	0.25	-1.16195	0.000407601	0.000157352	si:ch211-182e10.4
559776	31.103	13.903	-1.16113	3.13789e-78	5.9534e-80	zgc:175088
100415797	4.096	1.836	-1.15399	9.91226e-17	9.21182e-18	ugt5a5
414331	28.84	12.963	-1.15055	1.59606e-155	1.5654e-157	cyp51
110437957	2.963	1.333	-1.14957	2.54389e-08	4.69553e-09	LOC110437957
562075	8.67	3.97	-1.14194	4.16644e-47	1.32975e-48	zgc:154046
100006250	5.543	2.513	-1.13773	9.76616e-12	1.29624e-12	LOC100006250
100006655	2.83	1.286	-1.13626	1.00033e-14	1.04223e-15	si:dkey-187j14.4
445293	4.476	1.993	-1.13413	2.88681e-39	1.11861e-40	aqp4
108179175	0.78	0.36	-1.13146	1.9258e-05	5.53635e-06	LOC108179175
108190676	0.306	0.14	-1.13028	0.000775542	0.000322905	LOC108190676
100535410	0.41	0.186	-1.12843	0.00049865	0.00019651	engl
393586	73.28	33.48	-1.12759	0	0	hsc70
114426	49.496	22.623	-1.12726	6.68624e-227	4.51519e-229	odc1
406662	35.1	16.033	-1.12635	7.3188e-118	9.00214e-120	msmo1
101883703	0.356	0.163	-1.12534	0.000613326	0.000247786	LOC101883703
110437809	0.843	0.386	-1.12265	0.00037437	0.000143121	LOC110437809
101885488	4.16	1.913	-1.11959	1.90069e-25	1.16434e-26	pnpla1
572057	1.21	0.563	-1.11748	5.55868e-11	7.88736e-12	si:ch1073-15f12.3
336425	540.543	249.77	-1.11691	0	0	aldoaa
447890	2.683	1.216	-1.11608	9.34599e-07	2.15787e-07	ms4a17a.5
110437994	0.743	0.343	-1.11551	2.01164e-12	2.52769e-13	LOC110437994
30080	2.743	1.25	-1.1105	4.64475e-10	7.06851e-11	mitfa
494131	1.96	0.91	-1.10965	1.95421e-11	2.67233e-12	gprc6a
30496	114.346	53.053	-1.10803	0	0	ldha
100003043	2.596	1.21	-1.10465	3.88291e-07	8.48442e-08	lamp3
795490	3.383	1.583	-1.10279	6.15121e-17	5.64236e-18	kcna6a
110437924	1.293	0.596	-1.10279	1.13512e-05	3.11544e-06	LOC110437924
110438109	0.526	0.246	-1.09337	2.01542e-05	5.81506e-06	LOC110438109
103910622	2.45	1.163	-1.09101	2.03796e-11	2.79013e-12	si:ch211-142b24.6
553551	3.66	1.726	-1.08814	5.14489e-09	8.69407e-10	ern1
101885269	2.563	1.203	-1.08708	4.14207e-22	2.90035e-23	LOC101885269
100330060	2.693	1.263	-1.08663	9.90411e-07	2.29469e-07	jmjd8
406602	3.006	1.406	-1.08646	1.25575e-11	1.69398e-12	egln3
541495	1.423	0.646	-1.08538	4.63297e-06	1.19484e-06	ccdc24
436853	3.76	1.763	-1.0842	8.5565e-09	1.49682e-09	pmepa1
100004545	2.173	1.026	-1.08148	0.000642166	0.000261017	LOC100004545
368245	2.033	0.963	-1.07968	0.000132802	4.54595e-05	fgf19
101886384	0.786	0.373	-1.07678	4.38803e-06	1.12567e-06	LOC101886384
558300	1.54	0.736	-1.07616	5.7058e-06	1.49032e-06	LOC558300
108184001	0.63	0.296	-1.07586	5.08653e-05	1.59478e-05	LOC108184001
447836	42.45	20.143	-1.07517	1.54369e-220	1.06726e-222	pfkma
110439604	1.863	0.89	-1.07273	3.0261e-20	2.33544e-21	LOC110439604
336485	1.2	0.573	-1.07038	0.000266129	9.82448e-05	jac1
798092	3.783	1.81	-1.06573	1.96789e-25	1.20709e-26	si:dkey-76i15.1
553259	4.36	2.08	-1.06371	7.53961e-09	1.30863e-09	LOC553259
100170838	19.01	9.113	-1.06164	8.43732e-38	3.40504e-39	si:dkeyp-73d8.9
327497	1.436	0.716	-1.06132	3.87474e-06	9.85273e-07	zgc:66473
564785	2.786	1.333	-1.06083	6.24991e-08	1.21139e-08	si:ch211-71m22.5
564304	3.903	1.866	-1.06006	9.09939e-12	1.20262e-12	cidec
110437975	1.606	0.773	-1.05279	0.00075465	0.00031323	LOC110437975
30399	1.89	0.916	-1.0498	7.07205e-09	1.22122e-09	ta
796940	2.416	1.166	-1.04757	1.21383e-11	1.63158e-12	LOC796940
101886407	0.8	0.383	-1.04691	0.000173769	6.10895e-05	LOC101886407
751668	0.9	0.43	-1.04492	0.000201275	7.17628e-05	gck
100004175	1.65	0.803	-1.04072	7.38506e-05	2.39618e-05	cdkn1cb
100151245	9.493	4.603	-1.03806	1.18184e-17	1.04417e-18	si:ch211-117l17.6
387293	9.666	4.71	-1.03399	2.95862e-30	1.49846e-31	mmp13a
563760	0.46	0.226	-1.03369	0.000308139	0.000115438	si:dkey-174i8.1
570404	0.446	0.216	-1.03033	0.000611747	0.000247079	il11a
541546	15.563	7.45	-1.02703	7.58701e-60	1.9457e-61	zgc:113232
108190121	4.82	2.37	-1.02267	1.29504e-36	5.40339e-38	LOC108190121
557914	0.936	0.5	-1.02144	0.000975247	0.000417728	nphs2
100007488	3.63	1.793	-1.01612	2.52521e-10	3.76579e-11	LOC100007488
101882642	1.8	0.886	-1.01432	4.57823e-17	4.17374e-18	LOC101882642
108179575	3.923	1.946	-1.01252	2.29767e-34	1.03071e-35	LOC108179575
110439111	0.306	0.15	-1.0084	5.57043e-05	1.76128e-05	LOC110439111
100000322	47.35	23.56	-1.00735	1.57944e-215	1.13007e-217	trpv6
553401	23.066	11.493	-1.0053	4.57719e-114	5.81394e-116	hadhaa
110440078	4.113	2.056	-1.00228	2.4422e-11	3.37695e-12	LOC110440078
503942	8.053	4.026	-1.00113	6.14917e-22	4.36508e-23	im:7148385
